# Supplementary material for: High resolution annual average air pollution concentration maps for the Netherlands
Source: Sci Data. 2019 Mar 12;6:190035. doi: 10.1038/sdata.2019.35 (PMC6413687; doi:10.1038/sdata.2019.35)
Supplement: Supplementary file 1 [file sdata201935-isa1.zip]

Archive with 3 entries (3 files):
- i_Investigation.txt
- s_Schmitz499A_study.txt
- a_Schmitz499A_assay.txt
