# Supplementary material for: High resolution annual average air pollution concentration maps for the Netherlands
Source: Sci Data. 2019 Mar 12;6:190035. doi: 10.1038/sdata.2019.35 (PMC6413687; doi:10.1038/sdata.2019.35)
Supplement: Supplementary file 1 [file sdata201935-isa1.zip › i_Investigation.txt]

# Investigation File generated for Scientific Data with Investigation File Authoring Tool version 0.1.0 on 25/01/2019 - This metadata file is CC0
ONTOLOGY SOURCE REFERENCE
Term Source Name	GAZ	ERO	OBI	NCIT	ENVO
Term Source File	http://data.bioontology.org/ontologies/GAZ	http://data.bioontology.org/ontologies/ERO	http://data.bioontology.org/ontologies/OBI	http://data.bioontology.org/ontologies/NCIT	http://data.bioontology.org/ontologies/ENVO
Term Source Version	$Revision: 1.512 $	2013-08-02	2014-08-18	17.06d	
Term Source Description	Gazetteer	Eagle-I Research Resource Ontology	Ontology for Biomedical Investigations	National Cancer Institute Thesaurus	Environment Ontology
INVESTIGATION
Investigation Identifier
Investigation Title
Investigation Description
Investigation Submission Date
Investigation Public Release Date
INVESTIGATION PUBLICATIONS
Investigation PubMed ID
Investigation Publication DOI
Investigation Publication Author List
Investigation Publication Title
Investigation Publication Status
Investigation Publication Status Term Accession Number
Investigation Publication Status Term Source REF
INVESTIGATION CONTACTS
Investigation Person Last Name
Investigation Person Mid Initials
Investigation Person First Name
Investigation Person Address
Investigation Person Phone
Investigation Person Fax
Investigation Person Email
Investigation Person Affiliation
Investigation Person Roles
Investigation Person Roles Term Accession Number
Investigation Person Roles Term Source REF
STUDY
Study Identifier	10.1038/sdata.2019.35
Study Title	High resolution annual average air pollution concentration maps for the Netherlands
Study Submission Date	05/09/2018
Study Public Release Date	12/03/2019
Study Description	http://www.nature.com/articles/sdata201935#abstract
Study File Name	s_Schmitz499A_study.txt
Comment[Subject Keywords]	//;/;///;//
Comment[Manuscript Licence]	CC BY-4.0
Comment[Experimental Metadata Licence]	CC0
Comment[Supplementary Information File Name]	
Comment[Supplementary Information File Type]	x-zip-compressed
Comment[Supplementary Information File URL]	http://www.nature.com/articles/sdata201935#supplementary-information
Comment[Data Repository]	Zenodo
Comment[Data Record Accession]	doi:10.5281/zenodo.1408592
Comment[Data Record URI]	https://doi.org/10.5281/zenodo.1408592
STUDY DESIGN DESCRIPTORS
Study Design Type	data collection and processing objective	observation design
Study Design Type Term Accession Number	ERO:0100087	OBI:0300311
Study Design Type Term Source REF	ERO	OBI
STUDY PUBLICATIONS
Study PubMed ID
Study Publication DOI
Study Publication Author List
Study Publication Title
Study Publication Status
Study Publication Status Term Accession Number
Study Publication Status Term Source REF
STUDY FACTORS
Study Factor Name	pollutant
Study Factor Type	Pollutant
Study Factor Type Term Accession Number	NCIT:C1751
Study Factor Type Term Source REF	NCIT
STUDY ASSAYS
Study Assay Measurement Type	air pollution
Study Assay Measurement Type Term Accession Number	ENVO:02500037
Study Assay Measurement Type Term Source REF	ENVO
Study Assay Technology Type	computational modeling technique
Study Assay Technology Type Term Accession Number	ERO:0001251
Study Assay Technology Type Term Source REF	ERO
Study Assay Technology Platform	""
Study Assay File Name	a_Schmitz499A_assay.txt
STUDY PROTOCOLS
Study Protocol Name	Data sources	Spatially distributed modelling	Calculation of the predictor variables	Implementation and calculation of the LUR models
Study Protocol Type	information acquisition	data transformation	data transformation	data transformation
Study Protocol Type Term Accession Number	OBI:0600013	OBI:0200000	OBI:0200000	OBI:0200000
Study Protocol Type Term Source REF	OBI	ERO	ERO	ERO
Study Protocol Description				
Study Protocol URI	""	""	""	""
Study Protocol Version				
Study Protocol Parameters Name	""	""	""	""
Study Protocol Parameters Name Term Accession Number	""	""	""	""
Study Protocol Parameters Name Term Source REF	""	""	""	""
Study Protocol Components Name	""	""	""	""
Study Protocol Components Type	""	""	""	""
Study Protocol Components Type Term Accession Number	""	""	""	""
Study Protocol Components Type Term Source REF	""	""	""	""
STUDY CONTACTS
Study Person Last Name	Schmitz	Beelen	Strak	Hoek	Soenario	Brunekreef	Vaartjes	Dijst	Grobbee	Karssenberg
Study Person First Name	Oliver	Rob	Maciej	Gerard	Ivan	Bert	Ilonca	Martin J.	Diederick E.	Derek
Study Person Mid Initials										
Study Person Email	o.schmitz@uu.nl	""	""	""	""	""	""	""	""	""
Study Person Phone										
Study Person Fax										
Study Person Address										
Study Person Affiliation	Department of Physical Geography, Faculty of Geosciences, Utrecht University, Utrecht, The Netherlands	National Institute for Public Health and the Environment (RIVM), Bilthoven, The Netherlands	Global Geo Health Data Center (GGHDC), Utrecht University, Utrecht, The Netherlands	Global Geo Health Data Center (GGHDC), Utrecht University, Utrecht, The Netherlands	Department of Physical Geography, Faculty of Geosciences, Utrecht University, Utrecht, The Netherlands	Global Geo Health Data Center (GGHDC), Utrecht University, Utrecht, The Netherlands	Global Geo Health Data Center (GGHDC), Utrecht University, Utrecht, The Netherlands	Global Geo Health Data Center (GGHDC), Utrecht University, Utrecht, The Netherlands	Global Geo Health Data Center (GGHDC), Utrecht University, Utrecht, The Netherlands	Department of Physical Geography, Faculty of Geosciences, Utrecht University, Utrecht, The Netherlands
Study Person Roles										
Study Person Roles Term Accession Number										
Study Person Roles Term Source REF										
Comment[Study Person ORCID]	0000-0002-0493-851X									
Comment[Funder]										
Comment[FundRef ID]										
Comment[Funder Term Source REF]										
Comment[Grant Identifier]										
