# Supplementary material for: High resolution annual average air pollution concentration maps for the Netherlands
Source: Sci Data. 2019 Mar 12;6:190035. doi: 10.1038/sdata.2019.35 (PMC6413687; doi:10.1038/sdata.2019.35)
Supplement: Supplementary file 1 [file sdata201935-isa1.zip › s_Schmitz499A_study.txt]

Source Name	Characteristics[geographical location]	Term Source REF	Term Accession Number	Characteristics[environment type]	Term Source REF	Term Accession Number	Protocol REF	Sample Name	Factor Value[pollutant]
LUR models and datasets initially developed in the ESCAPE project	The Netherlands	GAZ	GAZ:00002946	air	ENVO	ENVO:00002005	Data sources	ESCAPE data	
