# Supplementary material for: High resolution annual average air pollution concentration maps for the Netherlands
Source: Sci Data. 2019 Mar 12;6:190035. doi: 10.1038/sdata.2019.35 (PMC6413687; doi:10.1038/sdata.2019.35)
Supplement: Supplementary file 1 [file sdata201935-isa1.zip › a_Schmitz499A_assay.txt]

Sample Name	Protocol REF	Protocol REF	Protocol REF	Assay Name	Raw Data File	Comment[Data Repository]	Comment[Data Record Accession]	Comment[Data Record URI]	Factor Value[pollutant]
ESCAPE data	Spatially distributed modelling	Calculation of the predictor variables	Implementation and calculation of the LUR models	NO2 LUR model	nl_apc.7z	Zenodo	doi:10.5281/zenodo.1408592	https://doi.org/10.5281/zenodo.1408592	NO2
ESCAPE data	Spatially distributed modelling	Calculation of the predictor variables	Implementation and calculation of the LUR models	NO2 background LUR model	nl_apc.7z	Zenodo	doi:10.5281/zenodo.1408592	https://doi.org/10.5281/zenodo.1408592	NO2 background
ESCAPE data	Spatially distributed modelling	Calculation of the predictor variables	Implementation and calculation of the LUR models	Nox LUR model	nl_apc.7z	Zenodo	doi:10.5281/zenodo.1408592	https://doi.org/10.5281/zenodo.1408592	Nox
ESCAPE data	Spatially distributed modelling	Calculation of the predictor variables	Implementation and calculation of the LUR models	PM2.5 LUR model	nl_apc.7z	Zenodo	doi:10.5281/zenodo.1408592	https://doi.org/10.5281/zenodo.1408592	PM2.5
ESCAPE data	Spatially distributed modelling	Calculation of the predictor variables	Implementation and calculation of the LUR models	PM2.5 absorbance LUR model	nl_apc.7z	Zenodo	doi:10.5281/zenodo.1408592	https://doi.org/10.5281/zenodo.1408592	PM2.5 absorbance
ESCAPE data	Spatially distributed modelling	Calculation of the predictor variables	Implementation and calculation of the LUR models	PM10 LUR model	nl_apc.7z	Zenodo	doi:10.5281/zenodo.1408592	https://doi.org/10.5281/zenodo.1408592	PM10
